# Supplementary material for: Molecular Insights into the Enhanced Activity and/or Thermostability of PET Hydrolase by D186 Mutations
Source: Molecules. 2024 Mar 17;29(6):1338. doi: 10.3390/molecules29061338 (PMC10975908; doi:10.3390/molecules29061338)
Supplement: Supplementary file 1 [file molecules-29-01338-s001.zip]

Archive with 1 entries (1 files):
- molecules-2916373-supplementary.pdf
